# Supplementary material for: A rare mutation (p.F149del) of the NT5C3A gene is associated with pyrimidine 5′-nucleotidase deficiency
Source: Cell Mol Biol Lett. 2022 Nov 24;27:104. doi: 10.1186/s11658-022-00405-w (PMC9700897; doi:10.1186/s11658-022-00405-w)
Supplement: Supplementary file 2 — Additional file 2: Detailed data on the analyzed variant NM_001166118.3: c.444_446delGTT detected WES and analyzed using Ingenuity Variant Analysis plugin (QIAGEN, CA, USA). [file 11658_2022_405_MOESM2_ESM.xlsx]

## Sheet: Arkusz1
Chromosome	Position	End Position	Cytoband	Reference Allele	Sample Allele	Variation Type	Gene Region	Gene Symbol	Transcript ID	Transcript Variant	Protein Variant	Variant Findings	Case Samples	Control Samples	Case Samples With Variant	Control Samples With Variant	RK - Inferred Activity	MK - Inferred Activity	EK - Inferred Activity	AK - Inferred Activity	RK - Genotype	MK - Genotype	EK - Genotype	AK - Genotype	Sample Genotype Quality	RK - Compound Heterozygous	MK - Compound Heterozygous	EK - Compound Heterozygous	AK - Compound Heterozygous	RK - Call Quality	MK - Call Quality	EK - Call Quality	AK - Call Quality	RK - Read Depth	MK - Read Depth	EK - Read Depth	AK - Read Depth	RK - Allele Fraction	MK - Allele Fraction	EK - Allele Fraction	AK - Allele Fraction	RK - Copy Number	MK - Copy Number	EK - Copy Number	AK - Copy Number	Sample Upstream Filtering	Translation Impact	Classification	SIFT Function Prediction
7	33057160	33057162	p14.3	AAC		Deletion	Exonic	NT5C3A	NM_001002009.2; NM_001166118.2; ENST00000610140.6; ENST00000409787.4; ENST00000405342.5; NM_016489.13; ENST00000643244.1; NM_001002010.4; NM_001356996.2	c.582_584delGTT; c.480_482delGTT; c.444_446delGTT	p.F195del; p.F149del; p.F161del		RK;MK	-;-	2	0	normal	normal			Het	Het			99; 99; -; -	No	No			2754.73	4337.73			266	364			30.83	33.52							Pass; Pass; -; -	in-frame	Likely Pathogenic
[truncated: 35 more columns]
