# Supplementary material for: A rare mutation (p.F149del) of the NT5C3A gene is associated with pyrimidine 5′-nucleotidase deficiency
Source: Cell Mol Biol Lett. 2022 Nov 24;27:104. doi: 10.1186/s11658-022-00405-w (PMC9700897; doi:10.1186/s11658-022-00405-w)
Supplement: Supplementary file 3 — Additional file 3: Statistically significant differences in gene expression were detected using RNA-Seq for 9 transcripts, whose expression was decreased only for patient RK vs the healthy control (CtrlH). Statistical significance was accepted as a p-value of < 0.05 used for most analyzes besides NGS analysis where the FDR corrected p-value, q-value of < 0.05 was considered as significant. [file 11658_2022_405_MOESM3_ESM.xlsx]

## Sheet: Status OK
position	test_id	gene_id	gene	locus	sample_1	sample_2	status	CtrlH FPKM	RK_2 FPKM	RK_2 vs. CtrlH fold change	log2(fold_change)	test_stat	p_value	q_value	significant
RK_2 vs CtrlH gene differential expression
136	XLOC_001040	XLOC_001040	ATF3	chr1:212738675-212794119	CtrlH	RK_2	OK	1.90072	0	-Infinity	-inf	nan	5e-05	0.03355	yes
304	XLO+A23:U23C_002469	XLOC_002469	CDK1	chr10:62538088-62554610	CtrlH	RK_2	OK	6.46837	0	-Infinity	-inf	nan	0.0001	0.03355	yes
467	XLOC_003899	XLOC_003899	CHEK1	chr11:125495030-125550793	CtrlH	RK_2	OK	2.14033	0	-Infinity	-inf	nan	5e-05	0.03355	yes
977	XLOC_008373	XLOC_008373	CLDN6	chr16:3064712-3068188	CtrlH	RK_2	OK	11.3995	0	-Infinity	-inf	nan	0.0001	0.03355	yes
1318	XLOC_010928	XLOC_010928	APOE	chr19:45409038-45412650	CtrlH	RK_2	OK	5.1607	0	-Infinity	-inf	nan	0.00015	0.0447333	yes
1632	XLOC_013488	XLOC_013488	NOP56	chr20:2633177-2639039	CtrlH	RK_2	OK	3.15924	0	-Infinity	-inf	nan	0.0001	0.03355	yes
1851	XLOC_014981	XLOC_014981	UBE2E1	chr3:23847383-23933131	CtrlH	RK_2	OK	6.37988	0	-Infinity	-inf	nan	5e-05	0.03355	yes
2297	XLOC_020756	XLOC_020756	MEST	chr7:130126015-130371406	CtrlH	RK_2	OK	3.36483	0	-Infinity	-inf	nan	5e-05	0.03355	yes
2618	XLOC_023539	XLOC_023539	NGFRAP1	chrX:102631267-102633001	CtrlH	RK_2	OK	5.49484	0	-Infinity	-inf	nan	0.0001	0.03355	yes
MK_1 vs CtrlH gene differential expression
1041	XLOC_001040	XLOC_001040	ATF3	chr1:212738675-212794119	CtrlH	MK_1	OK	1.86007	0	-Infinity	-inf	nan	0.00015	0.0634286	no
2470	XLOC_002469	XLOC_002469	CDK1	chr10:62538088-62554610	CtrlH	MK_1	OK	6.33003	0.509027	-12.4355	-3.6364	-1.84358	0.0603	0.75207	no
3900	XLOC_003899	XLOC_003899	CHEK1	chr11:125495030-125550793	CtrlH	MK_1	OK	2.09455	0	-Infinity	-inf	nan	5e-05	0.0634286	no
8374	XLOC_008373	XLOC_008373	CLDN6	chr16:3064712-3068188	CtrlH	MK_1	OK	11.1557	1.34578	-8.28939	-3.05127	-1.51784	0.23365	0.75207	no
10929	XLOC_010928	XLOC_010928	APOE	chr19:45409038-45412650	CtrlH	MK_1	OK	5.05032	1.96209	-2.57395	-1.36399	-0.673307	0.56665	0.790797	no
13488	XLOC_013488	XLOC_013488	NOP56	chr20:2633177-2639039	CtrlH	MK_1	OK	3.09167	0.713516	-4.33301	-2.11537	-0.29868	0.3896	0.75207	no
14981	XLOC_014981	XLOC_014981	UBE2E1	chr3:23847383-23933131	CtrlH	MK_1	OK	6.24343	1.46145	-4.27208	-2.09494	-1.27234	0.36885	0.75207	no
20756	XLOC_020756	XLOC_020756	MEST	chr7:130126015-130371406	CtrlH	MK_1	OK	3.29286	1.04796	-3.14216	-1.65175	-0.938725	0.19725	0.75207	no
23538	XLOC_023539	XLOC_023539	NGFRAP1	chrX:102631267-102633001	CtrlH	MK_1	OK	5.37732	0.996575	-5.3958	-2.43184	-1.28528	0.18215	0.75207	no

## Sheet: NOTEST
position	test_id	gene_id	gene	locus	sample_1	sample_2	status	KMS FPKM	N61_2 FPKM	N61_2 vs. KMS fold change	log2(fold_change)	test_stat	p_value	q_value	significant
N61_2 vs C14_1 gene differential expression
1041	XLOC_001040	XLOC_001040	ATF3	chr1:212738675-212794119	C14_1	N61_2	NOTEST	0	0	0	0	0	1	1	no
2470	XLOC_002469	XLOC_002469	CDK1	chr10:62538088-62554610	C14_1	N61_2	NOTEST	0.679698	0	-Infinity	-inf	0	1	1	no
3900	XLOC_003899	XLOC_003899	CHEK1	chr11:125495030-125550793	C14_1	N61_2	NOTEST	0	0	0	0	0	1	1	no
8374	XLOC_008373	XLOC_008373	CLDN6	chr16:3064712-3068188	C14_1	N61_2	NOTEST	2.01463	0	-Infinity	-inf	0	1	1	no
10929	XLOC_010928	XLOC_010928	APOE	chr19:45409038-45412650	C14_1	N61_2	NOTEST	1.268	0	-Infinity	-inf	0	1	1	no
13488	XLOC_013488	XLOC_013488	NOP56	chr20:2633177-2639039	C14_1	N61_2	OK	2.39182	0	-Infinity	-inf	nan	0.0065	0.44	no
14981	XLOC_014981	XLOC_014981	UBE2E1	chr3:23847383-23933131	C14_1	N61_2	NOTEST	0.627728	0	-Infinity	-inf	0	1	1	no
20756	XLOC_020756	XLOC_020756	MEST	chr7:130126015-130371406	C14_1	N61_2	NOTEST	1.34984	0	-Infinity	-inf	0	1	1	no
23538	XLOC_023539	XLOC_023539	NGFRAP1	chrX:102631267-102633001	C14_1	N61_2	OK	2.98343	0	-Infinity	-inf	nan	0.00935	0.440326	no
N62_1 vs C14_1 gene differential expression
1041	XLOC_001040	XLOC_001040	ATF3	chr1:212738675-212794119	C14_1	N62_1	NOTEST	0	0	0	0	0	1	1	no
2470	XLOC_002469	XLOC_002469	CDK1	chr10:62538088-62554610	C14_1	N62_1	NOTEST	0.719632	0.492722	-1.46052	-0.546486	0	1	1	no
3900	XLOC_003899	XLOC_003899	CHEK1	chr11:125495030-125550793	C14_1	N62_1	NOTEST	0	0	0	0	0	1	1	no
8374	XLOC_008373	XLOC_008373	CLDN6	chr16:3064712-3068188	C14_1	N62_1	OK	2.133	1.30267	-1.63741	-0.711414	-0.3703	0.7498	0.856914	no
10929	XLOC_010928	XLOC_010928	APOE	chr19:45409038-45412650	C14_1	N62_1	NOTEST	1.3425	1.89924	1.4147	0.500504	0	1	1	no
13488	XLOC_013488	XLOC_013488	NOP56	chr20:2633177-2639039	C14_1	N62_1	OK	2.53235	0.690661	-3.66656	-1.87443	-0.218894	0.43365	0.673922	no
14981	XLOC_014981	XLOC_014981	UBE2E1	chr3:23847383-23933131	C14_1	N62_1	NOTEST	0.664608	1.41463	2.12852	1.08985	0	1	1	no
20756	XLOC_020756	XLOC_020756	MEST	chr7:130126015-130371406	C14_1	N62_1	NOTEST	1.42915	1.01439	-1.40888	-0.494536	0	1	1	no
23538	XLOC_023539	XLOC_023539	NGFRAP1	chrX:102631267-102633001	C14_1	N62_1	OK	3.15871	0.964652	-3.27446	-1.71126	-0.827043	0.3404	0.639235	no
